# Supplementary material for: Characterization and Discrimination of Apples by Flash GC E-Nose: Geographical Regions and Botanical Origins Studies in China
Source: Foods. 2022 May 31;11(11):1631. doi: 10.3390/foods11111631 (PMC9180093; doi:10.3390/foods11111631)
Supplement: Supplementary file 1 [file foods-11-01631-s001.zip]

Archive with 1 entries (1 files):
- foods-1755375-supplementary.pdf
